# Supplementary material for: Heteronormative biases and distinctive experiences with prostate cancer among men who have sex with men: a qualitative focus group study
Source: BMC Urol. 2024 Jan 6;24:10. doi: 10.1186/s12894-023-01398-0 (PMC10771696; doi:10.1186/s12894-023-01398-0)
Supplement: Supplementary file 2 — Additional file 2: Code Application. This file presents how unique codes were applied across each focus group and how the codes were grouped into higher-order categories and themes. [file 12894_2023_1398_MOESM2_ESM.xlsx]

## Sheet: Sheet1
Code Book
Theme	Category	Code	FG1 (n=6)	FG2 (n= 7)	FG3 (n= 6)	FG4 (n= 7)	Total Codes	% Mentioned in >1 group)
Communication (18.9%)	Disclosure of sexual orientation	Importance of disclosing sexuality	0	0	0	3	3	0
		Did not disclose sexual orientation	5	0	0	0	5
		Disclosure of sexual orientation to family	5	0	0	0	5
		Family not supportive of orientation	1	0	0	0	1
	Discussing prostate cancer with family	Concern for siblings risk of prostate cancer	0	0	0	1	1	0
		Disclosure of cancer to family	2	0	0	0	2
		Disclosure of prostate cancer to child	1	0	0	0	1
	Education about prostate cancer	Community education	0	2	1	2	5	0.714
		Desire for increased awareness of prostate cancer in gay community.	0	0	0	1	1
		Patient knowledge of treatment	0	1	1	1	3
		Peer to peer education	1	1	1	0	3
		Pre-treatment counselling	13	12	5	9	39
		Self-education	0	6	2	0	8
		Satisfaction with group	2	0	0	0	2
	Negative communication with partner	Did not discuss sexual dysfunction with partner	1	0	0	0	1	0
		Not communicating with partner for dx	1	0	0	0	1
	Patient support systems	Confering with friends about sexual side effects	1	0	1	0	2	0.2
		Decreased anxiety after pre-treatment counseling	0	0	0	1	1
		Treatment decision influenced by non-providers	0	0	1	0	1
		Support from friend	2	0	0	0	2
		Supportive family	7	0	0	0	7
	Positive communication with partner	Disclosure of sexual function	0	0	1	0	1	0.5
		Honesty with sexual partners	0	7	7	0	14
	Ways in which partners are supportive	Older partners more understanding of sexual dysfunction	2	0	1	0	3	0.8
		Partner accomodation to incontinence	0	0	1	1	2
		Positive partner reaction to anejaculation	1	0	2	0	3
		Supportive partner	7	10	0	8	25
		Want support from partner	1	2	0	0	3
Positive and negative experiences with care (20.5%)	Dissatisfied with medical care	Dissatisfaction with adt	1	0	0	0	1	0
	Lack of side effects after treatment	Continence post-surgery	1	3	1	0	5	0.6
		Lack of ADT side effects	0	0	1	0	1
		Lack of anticipated side effects	0	1	3	0	4
		Maintained libido after treatment	0	0	0	1	1
		Preserved continence after surgery	0	2	0	1	3
	Negative feelings towards health care providers	Anger with Urologist	0	4	5	0	9	0.714
		Feeling that female provider didn't care appropriately for him as a gay man	0	1	0	0	1
		Feelings of not being heard by doctor	0	1	1	0	2
		Need to advocate for oneself	0	0	0	2	2
		Negative reaction by Urologist to sexual orientation	0	0	2	1	3
		Uncomfortable disclosing sexual orientation to Urologist	0	0	1	1	2
		Unhappy with urologist	0	1	2	5	8
	Negative interaction with healthcare provider	Conflicting information from doctors	0	2	1	0	3	0.667
		Disagreement with doctor	0	1	1	0	2
		Dissatisfaction with pretreatment counseling	0	11	4	2	17
		Felt misled by doctor	0	0	1	0	1
		Incomplete understanding of surgical side effects	0	0	1	0	1
		Perceived unhappiness from doctor	0	1	2	0	3
	Positive feelings towards health care providers	Comfortable disclosing sexual orientation to urologist	1	0	2	4	7	0.75
		Positive experience with Sexual therapist	0	0	0	2	2
		Positive relationship with PCP	2	0	2	0	4
		Happy with urologist	3	0	0	7	10
	Preserved sexual function after treatment	Preservation of libido after treatment	1	1	1	1	4	0.5714
		Preserved erectile function after brachytherapy	0	0	2	0	2
		Preserved prostate sensation	0	3	1	0	4
		Preserved sexual function after surgery	4	4	1	0	9
		Preserved sexual function during radiation	0	0	1	0	1
		Unchanged sexual baseline	7	0	2	0	9
		Preserved ejaculation after radiation	1	0	0	0	1
	Satisfied with medical care	Happy with outcome	2	1	1	0	4	0.4286
		MUSE effective for ED	0	0	2	0	2
		Satisfaction with surgery	4	4	1	2	11
		Satisfaction with MRI guided Biopsy	0	0	0	2	2
		Satisfaction with brachytherapy	0	0	0	2	2
		Satisfaction with radiation	2	0	1	0	3
		Satisfied with IPP	1	0	0	0	1
	Satisfied with sexual function after treatment	Able to climax	4	0	4	0	8	1
		Positive patient reaction to anejaculation	1	0	1	0	2
Identity and preferences (9.6%)	Alternative medicine	Alternative medicine post-treatment	0	2	5	0	7	1
	Patient goals of treatment	Quality of life more important than treatment	0	2	0	0	2	0.3333
		Survival more important than sexual function	1	0	1	0	2
		Decreased interest in survival	1	0	0	0	1
	Patient treatment preferences	Surgery as preferred treatment	6	5	6	2	19	0.3333
		Desire to avoid further surgeries	2	0	0	0	2
		Surgery as not-preferred treatment	1	0	0	0	1
	Preference about health care providers	No preference for urologist sexual orientation	0	0	0	6	6	0.3333
		Preference for gay urologist	0	0	0	1	1
		Preference for gay PCP	0	0	1	4	5
	Sexual Identity	Bisexual identity	1	1	2	0	4	0.6
		More interested in pleasing partner	0	0	0	2	2
		Prior sexual baseline	6	4	6	2	18
		Sexual confidence	0	0	2	0	2
		Wanting to be sexually versatile	0	1	1	0	2
Initial diagnosis and treatment planning (7.3%)	Feelings towards cancer diagnosis	Acceptance of cancer diagnosis	0	0	0	3	3	0.364
		Anger with cancer diagnosis	0	0	0	3	3
		Ashamed of cancer diagnosis	0	0	0	1	1
		Facing own mortality	0	0	1	0	1
		Fear with diagnosis	1	0	1	3	5
		Feeling hopeless with cancer diagnosis	0	1	0	2	3
		Focusing on action with cancer diagnosis	0	0	0	2	2
		Perceived cancer as enemy	0	0	1	0	1
		Shock when receiving news of cancer diagnosis	1	2	0	1	4
		Urgency to act/treat	0	2	1	0	3
		Cancer diagnosis compounding life stressors	0	0	0	1	1
	Patient recount of prognosis discussion	{oor prognosis	1	0	0	0	1	0
		Prognosis	3	0	0	0	3
		Survived longer than prognosis	2	0	0	0	2
	Provider recommendations	Provider recomended radiation	2	2	2	0	6	0.8
		Provider recommended against radiation	1	1	0	0	2
		Surgery as recommended treatment	4	1	1	1	7
		Surgery not recommended treatment	2	2	0	0	4
		Recommended sling	1	0	0	0	1
	Social factors impacting treatment decisions	Desire to delay treatment	0	0	0	1	1	0
		Stopping work for treatment	2	0	0	0	2
Life perspective after treatment (19.2%)	Acceptance of Side Effects	Acceptance of anejaculation	0	0	0	1	1	0.5556
		Acceptance of erectile dysfunction	2	0	0	1	3
		Acceptance of incontinence	1	1	2	4	8
		Incontinence not effecting sex	0	0	2	0	2
		Indifference w/ sexual outcomes	3	0	2	0	5
		Patient not bothered by anejaculation	2	0	1	0	3
		Acceptance of symptoms over time	0	0	0	4	4
		New normal	1	0	0	1	2
		No change in life post-cancer	1	0	0	0	1
	Anxiety about future relationships	Anticipated negative partner reaction	1	0	3	0	4	1
		Anxiety about future sexual partners	1	1	7	4	13
		Being guarded with potential relationships	0	1	2	0	3
		Dating post-treatment	0	7	1	3	11
		Disclosure of prostate cancer	1	2	3	0	6
		Future sexual uncertainty	0	2	3	1	6
		Negotiating new relationships	0	4	1	0	5
		Perceived burden to future partner	0	0	2	1	3
		Relationship avoidance	2	1	4	0	7
		Sexual dysfunction as impediment to a new relationship	0	2	1	0	3
	Fear of reccurence	Anxiety about recurrence and testing	0	1	0	1	2	1
	Optimism for prostate cancer and the future	Better treatment options than past generations	0	0	0	1	1	0.6667
		Hopeful for future improvement	0	1	2	2	5
		Silver lining after treatment	0	4	1	1	6
	Recovering from side-effects	Improved sexual function post surgery	0	2	1	0	3	0.5
		Recovery of erectile function	1	2	3	0	6
		Recovery of testosterone level	0	0	1	0	1
		Partial recovery of libido	3	0	0	0	3
	Understanding implications of age	Awareness of age	4	8	8	5	25	1
		Views of younger men	0	1	4	0	5
Sex and intimacy (24.5%)	Change in sexual experience after treatment	Change in prostate sensation after treatment	0	0	1	0	1	0.3
		Change in sexual opportunities	3	4	1	0	8
		Discomfort with prostate stimulation after brachytherapy	0	0	2	0	2
		Feeling inadequate	0	0	0	3	3
		Lack of pleasure from digital stimulation of the prostate	0	0	1	0	1
		New sexual baseline	5	13	8	12	38
		Pleasure with receptive anal intercourse	0	0	1	0	1
		Loss of libido	9	3	0	1	13
		Loss of sensation - masturbation	1	0	0	0	1
		Rectal pain leading to anorgasmia	0	0	1	0	1
	Change in sexual practices after treatment	Alternative methods of sexual expression	1	0	0	2	3	0.5
		Avoidance of sexual activity post treatment	6	0	2	0	8
		Bleeding as a barrier to receptive anal intercourse	0	0	2	0	2
		Change is sexual priorities post-treatment	3	0	0	2	5
		Difficulty transitioning to receptive anal intercourse	0	0	0	2	2
		Preference for receptive anal intercourse after treatment.	0	0	0	3	3
		Prefering receptive anal intercourse due to erectile dysfunction	0	0	0	1	1
		Prostate as a source of pleasure with receptive anal intercourse	1	0	1	0	2
	Concerns surrounding sex	Complications rectal bleeding	0	0	2	0	2	0.625
		Concern for STDs	0	1	1	0	2
		Concern for side effects of PDE-5	0	1	1	0	2
		Concern with ejaculatory dysfunction	2	0	1	0	3
		Concern with erectile dysfunction	1	1	1	1	4
		Penile shrinkage side effect	0	2	0	0	2
		importance of ejaculate	3	0	0	0	3
		Patient bothered by anejaculation	2	1	2	2	7
	Distinguishing intimacy and sex	Intimacy seperate from sex	1	0	0	3	4	0.5
		Love being distinct from sex	0	0	0	1	1
	Erectile issues	Erectile dysfunction with radiation	0	1	2	0	3	0.6667
		Erectile dysfunction with surgery	8	6	4	7	25
		Sexual medicine	0	0	0	1	1
	Negative experiences with incontinence	Diaper or pads	1	2	2	0	5	0.6
		Embarassment of incontinence	0	0	2	0	2
		Fear of embarassment from incontinence	0	0	1	1	2
		Struggle with incontinence	0	2	2	1	5
		Worsening incontinence	0	0	0	1	1
	Negative partner reaction to sexual dysfunction	Negative partner reaction to anejaculation	0	0	1	0	1	0
		Negative partner reaction to erectile dysfunction	0	0	2	0	2
	Partner less interested in having sex	Older partner less interested in sex	5	0	0	0	5	0
		Partner illness	4	0	0	0	4
	Side effects from radiation	Bothersome LUTS from radiation	2	0	1	0	3	0.5
		Radiation complication - rectal bleeding	0	0	4	0	4
Additional File 2 Legend: FG=focus group, n=number of times a code was applied within a focus group. Codes were analyzed and organized into categories that were evaluated to identify themes.
